# Supplementary material for: MiRNAs Regulating Oxidative Stress: A Correlation with Doppler Sonography of Uteroplacental Complex and Clinical State Assessments of Newborns in Fetal Growth Restriction
Source: J Clin Med. 2020 Oct 8;9(10):3227. doi: 10.3390/jcm9103227 (PMC7650709; doi:10.3390/jcm9103227)
Supplement: Supplementary file 1 [file jcm-09-03227-s001.xlsx]

## Sheet: Лист1
Number of patients	Gestational age, weeks	PI_umb_art	PI_uter_art	PI_MCA
N<34
1cb	33.6	0.73	0.76	2.38
2cb	32.3	0.9	0.91	2.18
3cb	32.5	1.06	0.67	1.6
4cb	31.2	1.2	0.8	2.1
5cb	30.2	1.02	0.6	2
6cb	27	1.07	0.85	2.54
7cb	31.6	0.86	0.71	2.14
8cb	32.2	0.89	0.77	2.07
9cb	33.3	0.95	0.91	2.38
10cb	30.4	1.03	0.75	2.14
11cb	29.3	0.81	0.76	2.23
12cb	33.6	0.75	0.53	1.9
13cb	33.1	0.74	0.84	1.7
N>34
14cb	38	0.83	0.79	1.73
15cb	39.1	0.89	0.76	1.5
16cb	36	0.9	0.8	1.87
17cb	39	0.84	0.78	0.97
18cb	38.1	0.79	0.78	1.72
19cb	38.2	0.77	0.7	1.64
20cb	38-39	0.76	0.73	1.68
21cb	39	0.85	0.78	0.95
22cb	38.3	0.82	0.72	1.72
23cb	35-36	0.93	0.9	2.17
24cb	35-36	0.83	0.74	2.1
25cb	38-39	0.77	0.81	1.71
26cb	36.4	0.85	0.83	1.79
FGR<34
27cb	29.3	2	1.2	2
28cb	33.5	2	1.56	2.18
29cb	29.3	2.41	1.5	2.14
30cb	31	2	1.2	1.6
31cb	30.2	1,75	1.2	1.53
32cb	28	3	2	2.7
33cb	31.2	1.6	1.7	1.1
34cb	29.1	1.3	1.83	1.55
35cb	33.4	1.91	0.79	2
FGR>34
36cb	39	0.98	0.68	0.98
37cb	37	0.84	0.77	1.78
38cb	36	2	0.74	1.39
39cb	38	1.2	0.99	1.39
40cb	39.3	0.84	0.78	1.75
41cb	36.3	1.05	0.81	1.52
42cb	36.3	0.78	1.13	1.52
43cb	38.4	1	1.17	1.18
44cb	37.6	1	0.61	1.8
45cb	38.3	0.79	0.61	1.7
46cb	34.6	1.1	1	1.09
47cb	37	1.09	0.84	1.53
48cb	35.3	1.5	1.56	1
